# Supplementary material for: Restoration of hand function with long-term paired associative stimulation after chronic incomplete tetraplegia: a case study
Source: Spinal Cord Ser Cases. 2019 Oct 1;5:81. doi: 10.1038/s41394-019-0225-5 (PMC6786383; doi:10.1038/s41394-019-0225-5)
Supplement: Supplementary file 4 — Supplementary Table 1A [file 41394_2019_225_MOESM4_ESM.xlsx]

## Sheet: MMT
	Supplementary Table 1A
	Manual muscle test (MMT) scores collected at 9 months and 26 months after injury
	Muscle	9 months			26 months			Difference
		Left hand	Right hand		Left hand	Right hand		Left hand	Right hand
	flexor digitorum superficialis	4	1		4	2		0	1
	flexor digitorum profundus IV-V	4	1		3	2		-1	1
	flexor digitorum profundus II-III	3	1		3	1		0	0
	extensor digitorum	4	2		2	2		-2	0
	dorsal interossei	1	1		2	2		1	1
	abductor digiti minimi	1	1		2	2		1	1
