# Supplementary material for: Restoration of hand function with long-term paired associative stimulation after chronic incomplete tetraplegia: a case study
Source: Spinal Cord Ser Cases. 2019 Oct 1;5:81. doi: 10.1038/s41394-019-0225-5 (PMC6786383; doi:10.1038/s41394-019-0225-5)
Supplement: Supplementary file 5 — Supplementary Table 1B [file 41394_2019_225_MOESM5_ESM.xlsx]

## Sheet: pinch
	Supplementary Table 1B
	Results of pinch tests prior the PAS intervention
	Test	124 weeks			108 weeks			68 weeks			Difference 1 year
		Left hand	Right hand		Left hand	Right hand		Left hand	Right hand		Left hand	Right hand
		(kg)	(kg)		(kg)	(kg)		(kg)	(kg)		(kg)	(kg)
	Tip pinch	1	0.5		0.4	0.8		0.6	1		-0.4	0.5
	Key pinch	1.5	0.5		2	0.7		2.3	0.7		-0.13	-0.13
	Palmar pinch	1.33	0.83		1.3	0.8		1.2	0.7		0.8	0.2
