# Supplementary material for: Restoration of hand function with long-term paired associative stimulation after chronic incomplete tetraplegia: a case study
Source: Spinal Cord Ser Cases. 2019 Oct 1;5:81. doi: 10.1038/s41394-019-0225-5 (PMC6786383; doi:10.1038/s41394-019-0225-5)
Supplement: Supplementary file 6 — Supplementary Table 1C [file 41394_2019_225_MOESM6_ESM.xlsx]

## Sheet: Sheet1
		Supplementary table 1C. Medication before and after the intervention
		Medication	Doze (mg/day)
			Before	After
		Baclofen	75	75
		Tizanidine	24	2-6 on demand
		Clonazepam	6-10	6
		Tramadol	100-200	100
		Amitriptyline 30 mg per day was started around week 37 of intervention for focal pain in the lower limb unrelated to the intervention
