# Supplementary material for: Restoration of hand function with long-term paired associative stimulation after chronic incomplete tetraplegia: a case study
Source: Spinal Cord Ser Cases. 2019 Oct 1;5:81. doi: 10.1038/s41394-019-0225-5 (PMC6786383; doi:10.1038/s41394-019-0225-5)
Supplement: Supplementary file 7 — Supplementary Table 2 first part [file 41394_2019_225_MOESM7_ESM.xlsx]

## Sheet: Table for paper
	Supplementary Table 2
	Manual muscle test (MMT) scores in the right hand during the intervention and in the follow-up period
	Nerve		Before	Intervention							Follow-up		Difference
		Muscle		PAS				PAS + MT					Follow-up vs Before
			0	7	13	19	24	29	37	47	11	22
			weeks	weeks				weeks			weeks
	Median	flexor digitorum superficialis	1	1	3	3	3	4	4	4	4	5	4
		flexor digitorum profundus (fingers II-III)	1	3	1	4	4	4	4	3	4	5	4
		flexor pollicis brevis (MED-ULN)	3	3	3	3	3	4	3	4	4	5	2
		flexor pollicis longus	1	3	3	3	4	5	4	4	5	5	4
		opponens pollicis	3	3	4	4	5	5	5	4	4	5	2
		abductor pollicis brevis	0	0	0	0	1	0	3	3	1	4	4
	Ulnar	adductor pollicis	4	1	4	4	4	5	5	4	5	5	1
		dorsal interossei	1	1	1	1	2	1	3	4	4	4	3
		abductor digiti minimi	1	3	3	3	3	4	4	4	4	5	4
		palmar interossei	2	1	3	4	3	1	4	4	5	5	3
		flexor digitorum profundus (fingers IV-V)	1	1	1	1	4	4	4	4	4	5	4
	Radial	extensor digitorum	3	3	3	1	3	1	1	3	3	4	1
		abductor pollicis longus	0	0	1	0	1	0	3	1	1	4	4
		extensor pollicis longus	1	3	3	3	4	4	4	4	4	5	4
		extensor pollicis brevis	1	3	3	1	4	5	4	4	1	5	4
		Total MMT score	23	29	36	35	48	47	55	54	53	71	48
