# Supplementary material for: Restoration of hand function with long-term paired associative stimulation after chronic incomplete tetraplegia: a case study
Source: Spinal Cord Ser Cases. 2019 Oct 1;5:81. doi: 10.1038/s41394-019-0225-5 (PMC6786383; doi:10.1038/s41394-019-0225-5)
Supplement: Supplementary file 8 — Supplementary Table 2 second part [file 41394_2019_225_MOESM8_ESM.xlsx]

## Sheet: Table
	Continuation of Supplementary Table 2
	Manual muscle test (MMT) scores in the left hand during the intervention and in the follow-up period
	Nerve		Before	Intervention							Follow-up		Difference
		Muscle		PAS				PAS + MT					Follow-up vs Before
			0	7	13	19	24	29	37	47	11	22
			weeks	weeks				weeks			weeks
	Median	flexor digitorum superficialis	5	5	5	4	5	5	5	5	5	5	0
		flexor digitorum profundus (fingers II-III)	5	5	5	5	5	5	5	5	5	5	0
		flexor pollicis brevis (MED-ULN)	4	4	4	5	5	5	5	5	5	5	1
		flexor pollicis longus	4	4	4	5	5	5	4	5	5	5	1
		opponens pollicis	4	4	5	5	5	5	5	5	5	5	1
		abductor pollicis brevis	2	3	2	5	4	4	4	5	5	5	3
	Ulnar	adductor pollicis	5	5	5	5	5	5	5	5	5	5	0
		dorsal interossei	1	0	0	3	3	4	3	5	5	5	4
		abductor digiti minimi	1	1	3	4	4	4	3	5	5	5	4
		palmar interossei	4	4	5	4	5	4	4	5	5	5	1
		flexor digitorum profundus (fingers IV-V)	5	5	5	5	5	5	5	5	5	5	0
	Radial	extensor digitorum	5	5	5	5	5	5	5	5	5	5	0
		abductor pollicis longus	3	3	5	5	5	5	5	5	5	5	2
		extensor pollicis longus	4	4	4	5	5	5	5	5	5	5	1
		extensor pollicis brevis	4	3	4	5	5	5	4	5	5	5	1
		Total MMT score	56	55	61	70	71	71	67	75	75	75	19
