# Supplementary material for: Restoration of hand function with long-term paired associative stimulation after chronic incomplete tetraplegia: a case study
Source: Spinal Cord Ser Cases. 2019 Oct 1;5:81. doi: 10.1038/s41394-019-0225-5 (PMC6786383; doi:10.1038/s41394-019-0225-5)
Supplement: Supplementary file 9 — Supplementary Table 3 [file 41394_2019_225_MOESM9_ESM.xlsx]

## Sheet: Table
	Supplementary Table 3. Sensory scores
		Root level	Light touch					Pin prick
			Before		After			Before		After
			Left	Right	Left	Right		Left	Right	Left	Right
		C2	2	2	2	2		2	2	2	2
		C3	2	2	2	2		2	2	2	2
		C4	2	2	2	2		2	2	2	2
		C5	2	2	2	2		2	2	2	2
		C6	2	2	2	2		2	2	2	2
		C7	2	2	1	1		2	2	2	2
		C8	1	1	1	1		0	0	0	0
		T1	1	1	2	2		2	2	0	2
		T2	2	2	2	2		0	2	2	2
		T3	2	2	2	2		0	0	0	0
		T4	1	2	1	1		0	0	0	0
		T5	1	1	1	1		0	0	0	1
		T6	1	1	1	1		0	0	0	0
		T7	1	1	1	1		0	1	1	0
		T8	1	1	1	1		0	0	0	0
		T9	1	1	1	1		0	0	0	0
		T10	1	1	1	1		0	0	0	0
		SUM	25	26	25	25		14	17	15	17
	Before – results of sensory function evaluation about 1 week prior the intervention, after – the same about 1 week after the last stimulation session
