# Supplementary material for: Restoration of hand function with long-term paired associative stimulation after chronic incomplete tetraplegia: a case study
Source: Spinal Cord Ser Cases. 2019 Oct 1;5:81. doi: 10.1038/s41394-019-0225-5 (PMC6786383; doi:10.1038/s41394-019-0225-5)
Supplement: Supplementary file 10 — Supplementary Table 4 [file 41394_2019_225_MOESM10_ESM.xlsx]

## Sheet: Table
		Supplementary Table 4. Results of pinch tests before and during the intervention and in the follow-up
					Before		Intervention (weeks)							Follow-up (weeks)
		Hand	Pinch		0		8	14	20	25	29	37		1	10	16	24	32
			Tip		0.25		1	1.5	1.03333	1.1	1.76667	1.51667		1.875	2	1.43333	1.06667	1.03333
		Right	Key	(Kg)	0.5		1.06667	1.08333	1.16667	1.46667	1.51667	1.63333		2.06667	1.73333	1.78333	1.36667	1.63333
			Palmar		0.666667		1.63333	0.983333	1.9	1.5	2.9	2.51667		2.63333	3.16667	2.76667	2.6	1.7
			Tip		0.375		1.13333	1	0.983333	1.4	1.35	1.65		2.1	1.93333	1.81667	1.15	1.66667
		Left	Key	(Kg)	1.95		2.16667	2.28333	2.16667	2.23333	2.1	2.3		2.43333	2.46667	2.3	2.3	1.66667
			Palmar		1.55		1.46667	1.36667	2.26667	2.48333	2.55	2.15		2.16667	3.16667	2.73333	1.93333	3.13333
		Before – the pinch assessment performed right before the beginning of intervention
