# Supplementary material for: Restoration of hand function with long-term paired associative stimulation after chronic incomplete tetraplegia: a case study
Source: Spinal Cord Ser Cases. 2019 Oct 1;5:81. doi: 10.1038/s41394-019-0225-5 (PMC6786383; doi:10.1038/s41394-019-0225-5)
Supplement: Supplementary file 11 — Supplementary Table 5 [file 41394_2019_225_MOESM11_ESM.xlsx]

## Sheet: BB_NHPT
		Supplementary Table 5. Results of the Box and Block (BB) test and the Nine-Hole Peg Test (NHPT)
									Time (weeks)
		Test	Hand
				0	8	14	20	25	29	37	47	F 10	F 16	F 24
		BB (blocks)	Right	45	39	48	35	54	43	46	43	47	52	52
			Left	68	68	66	63	71	67	69	76	69	74	75
		NHPT (sec)	Right	102	69	147	63	80	71	113	70	56	80	100
			Left	61	49	59	48	37	45	57	30	39	41	39
		BB - the number of blocks in BB test, NHPT – time in seconds, F – follow-up
