# Supplementary material for: Restoration of hand function with long-term paired associative stimulation after chronic incomplete tetraplegia: a case study
Source: Spinal Cord Ser Cases. 2019 Oct 1;5:81. doi: 10.1038/s41394-019-0225-5 (PMC6786383; doi:10.1038/s41394-019-0225-5)
Supplement: Supplementary file 12 — Supplementary Table 6 [file 41394_2019_225_MOESM12_ESM.xlsx]

## Sheet: for article
		Supplementary Table 6. Results of Spinal Cord Independence Measure (SCIM)
			Before	After	Follow-up	Follow-up end
		Self-care
	1	Feeding	1	2	2	3
	2a	Bathing (upper body)	1	2	3	3
	2b	Bathing (lower body)	0	0	0	1
	3a	Dressing (upper body)	0	1	2	3
	3b	Dressing (lower body)	0	0	0	0
	4	Grooming	1	3	3	3
		Respiration and Sphincter Management
	5	respiration	10	10	10	10
	6	Sphincter Management - Bladder	11	11	11	11
	7	Sphincter Management - Bowel	5	5	5	5
	8	Use of Toilet	0	0	0	0
		Mobility (room and toilet)
	9	Mobility in Bed and Action to Prevent Pressure Sores	6	6	6	6
	10	Transfers: bed-wheelchair	0	2	2	2
	11	Transfers: wheelchair-toilet-tub	0	1	2	2
		Mobility (indoors and outdoors, on even surface)
	12	Mobility Indoors	2	2	2	2
	13	Mobility for Moderate Distances (10-100 meters)	2	2	2	2
	14	Mobility Outdoors (more than 100 meters)	1	2	2	2
	15	Stair Management	0	0	0	0
	16	Transfers: wheelchair-car	0	1	1	1
	17	Transfers: ground-wheelchair	0	0	0	0
		Before – results obtained before the PAS treatment, after – results after 32 weeks of stimulation, follow-up and follow-up end – results obtained in the follow-up on week 5 and week 33. Full SCIM test can be found at https://scireproject.com/wp-content/uploads/SCIM_Toolkit_Printable-1.pdf
