# Supplementary material for: Restoration of hand function with long-term paired associative stimulation after chronic incomplete tetraplegia: a case study
Source: Spinal Cord Ser Cases. 2019 Oct 1;5:81. doi: 10.1038/s41394-019-0225-5 (PMC6786383; doi:10.1038/s41394-019-0225-5)
Supplement: Supplementary file 13 — Supplementary Table 7 [file 41394_2019_225_MOESM13_ESM.xlsx]

## Sheet: Sheet1
		Supplementary Table 7. Pain before and during the intervention and in the follow-up
		Before		Intervention and Follow-up
		Continuous neuropathic hand pain (level 2 on visual analogue scale (VAS))		Pain gradually disappeared during first months of stimulation and was not present after the intervention or during the follow-up
		Tingling and burning sensations on the lateral surfaces of both arms and forearms		Abnormal sensations disappeared
		Cold allodynia in both hands		Gradually disappeared only from the left hand during first months of stimulation and was absent in the left hand after the intervention and during the follow-up
		Continuous musculoskeletal pain in the shoulder and neck region		After the intervention, arm position improved, and the musculoskeletal pain disappeared
		The patient had to lift both arms during typing due to finger weakness		Improved arm position and ability to work
		Neuropathic leg pain		No changes (both legs)
